# Supplementary material for: ﻿Taxonomic notes on the genus Spinosodus Breuning & de Jong, 1941 (Coleoptera, Cerambycidae) with a generic and specific synonym
Source: Zookeys. 2025 Jan 17;1223:345–52. doi: 10.3897/zookeys.1223.137172 (PMC11759920; doi:10.3897/zookeys.1223.137172)
Supplement: XML Treatment for Spinosodus [file zookeys.1223.137172-treatment1.xml]

<!DOCTYPE tp:taxon-treatment
  PUBLIC "-//TaxonX//DTD Taxonomic Treatment Publishing DTD v0 20100105//EN" "tax-treatment-NSO.dtd">
<tp:taxon-treatment xmlns:tp="http://www.plazi.org/taxpub"><tp:treatment-meta><kwd-group><label>Taxon classification</label><kwd>
              <named-content content-type="kingdom">Animalia</named-content>
            </kwd><kwd>
              <named-content content-type="order">Coleoptera</named-content>
            </kwd><kwd>
              <named-content content-type="family">Cerambycidae</named-content>
            </kwd></kwd-group><mixed-citation publication-type="journal"><person-group><name><surname>Zhao</surname><given-names>Shuai</given-names></name><name><surname>Qin</surname><given-names>Ting</given-names></name><name><surname>Xie</surname><given-names>Guanglin</given-names></name><name><surname>Wang</surname><given-names>Wenkai</given-names></name></person-group><article-title>﻿Taxonomic notes on the genus <italic><tp:taxon-name><tp:taxon-name-part taxon-name-part-type="genus" reg="Spinosodus">Spinosodus</tp:taxon-name-part></tp:taxon-name></italic> Breuning &amp; de Jong, 1941 (<tp:taxon-name><tp:taxon-name-part taxon-name-part-type="order">Coleoptera</tp:taxon-name-part></tp:taxon-name>, <tp:taxon-name><tp:taxon-name-part taxon-name-part-type="family">Cerambycidae</tp:taxon-name-part></tp:taxon-name>) with a generic and specific synonym</article-title><source>Zookeys</source><day>17</day><month>01</month><year>2025</year><volume>1223</volume><fpage>345</fpage><lpage>352</lpage><pub-id pub-id-type="doi">10.3897/zookeys.1223.137172</pub-id></mixed-citation></tp:treatment-meta><tp:nomenclature><label>﻿Genus</label><tp:taxon-name>
            <object-id xmlns:xlink="http://www.w3.org/1999/xlink" content-type="arpha" xlink:type="simple">3F9DD8B1-48DA-59A1-BE19-5436FFE5E714</object-id>
            <tp:taxon-name-part taxon-name-part-type="genus" reg="Spinosodus">Spinosodus</tp:taxon-name-part>
          </tp:taxon-name><tp:taxon-authority>Breuning &amp; de Jong, 1941</tp:taxon-authority><tp:nomenclature-citation-list><tp:nomenclature-citation><tp:taxon-name>
                <tp:taxon-name-part taxon-name-part-type="genus" reg="Spinosodus">Spinosodus</tp:taxon-name-part>
              </tp:taxon-name><comment>Breuning &amp; de Jong, 1941: 96—<xref ref-type="bibr" rid="B1">Breuning 1961</xref>: 283; <xref ref-type="bibr" rid="B2">Breuning 1963</xref>: 509. Type species: <tp:taxon-name><tp:taxon-name-part taxon-name-part-type="genus" reg="Spinosodus">S.</tp:taxon-name-part><tp:taxon-name-part taxon-name-part-type="species" reg="spinicollis">spinicollis</tp:taxon-name-part></tp:taxon-name> Breuning &amp; de Jong, 1941.</comment></tp:nomenclature-citation><tp:nomenclature-citation><tp:taxon-name>
                <tp:taxon-name-part taxon-name-part-type="genus" reg="Bulbolmotega">Bulbolmotega</tp:taxon-name-part>
              </tp:taxon-name><comment>Breuning, 1966: 124. Type species: <tp:taxon-name><tp:taxon-name-part taxon-name-part-type="genus" reg="Bulbolmotega">B.</tp:taxon-name-part><tp:taxon-name-part taxon-name-part-type="species" reg="sumatrensis">sumatrensis</tp:taxon-name-part></tp:taxon-name> Breuning, 1966. Syn. nov.</comment></tp:nomenclature-citation></tp:nomenclature-citation-list></tp:nomenclature><tp:treatment-sec sec-type="redescription" id="SECID0EOLAC"><title>Redescription.</title><p>Body relatively broad. Head retracted backwards, frons wider than long. Antennae shorter than body, with short setae beneath; antennal insertions flat, not obviously protruding upwards, widely separated from each other; scape short and stout, pedicel relatively long, antennomere 3 slightly longer than antennomere 4 or scape. Eyes slightly coarsely faceted, inner side deeply emarginate, lower lobe longer than broad, remarkably longer than gena. Pronotum transverse, with two transverse grooves on anterior and posterior margins, respectively, the second one on anterior margin strongly curved backwards at middle; each side provided a small but acute spine behind the middle, slightly directed backwards; disc uneven, with a large and blunt hump on each side. Elytra wider than pronotum, rounded apically; each elytron with a longitudinal blunt median ridge at base. Prosternal process narrow, lower than procoxae; mesosternal process shortly vertical anteriorly; metasternum normal. Legs moderately long, femur slightly clavate.</p></tp:treatment-sec><tp:treatment-sec sec-type="comments" id="SECID0ETLAC"><title>Comments.</title><p>Based on the comparison of the type species of <italic><tp:taxon-name><tp:taxon-name-part taxon-name-part-type="genus" reg="Spinosodus">Spinosodus</tp:taxon-name-part></tp:taxon-name></italic> and <italic><tp:taxon-name><tp:taxon-name-part taxon-name-part-type="genus" reg="Bulbolmotega">Bulbolmotega</tp:taxon-name-part></tp:taxon-name></italic> (images and original descriptions), we found no significant morphological differences between these genera. As a result, <italic><tp:taxon-name><tp:taxon-name-part taxon-name-part-type="genus" reg="Bulbolmotega">Bulbolmotega</tp:taxon-name-part></tp:taxon-name></italic> is considered a junior synonym of <italic><tp:taxon-name><tp:taxon-name-part taxon-name-part-type="genus" reg="Spinosodus">Spinosodus</tp:taxon-name-part></tp:taxon-name></italic>.</p></tp:treatment-sec><ref-list><ref id="B1"><mixed-citation xmlns:xlink="http://www.w3.org/1999/xlink" xlink:type="simple"><person-group><name name-style="western"><surname>Breuning</surname><given-names>S</given-names></name></person-group> (<year>1961</year>) Catalogue des Lamiaires du Monde (Col. Céramb.) 4. Lieferung. Museum G. Frey, Tutzing, 183–284.</mixed-citation></ref><ref id="B2"><mixed-citation xmlns:xlink="http://www.w3.org/1999/xlink" xlink:type="simple"><person-group><name name-style="western"><surname>Breuning</surname><given-names>S</given-names></name></person-group> (<year>1963</year>) <article-title>Bestimmungstabelle der Lamiiden-Triben nebst Revision der <tp:taxon-name><tp:taxon-name-part taxon-name-part-type="tribe">Pteropliini</tp:taxon-name-part></tp:taxon-name> der asiatischen Region (Col. <tp:taxon-name><tp:taxon-name-part taxon-name-part-type="family">Cerambycidae</tp:taxon-name-part></tp:taxon-name>) III. Teil. Entomologische Arbeiten aus dem Museum G.</article-title><source>Frey</source><volume>14</volume>(<issue>1</issue>): <fpage>466</fpage>–<lpage>537</lpage>.</mixed-citation></ref></ref-list></tp:taxon-treatment>
