# Supplementary material for: ﻿Taxonomic notes on the genus Spinosodus Breuning & de Jong, 1941 (Coleoptera, Cerambycidae) with a generic and specific synonym
Source: Zookeys. 2025 Jan 17;1223:345–52. doi: 10.3897/zookeys.1223.137172 (PMC11759920; doi:10.3897/zookeys.1223.137172)
Supplement: XML Treatment for Spinosodus spinicollis [file zookeys.1223.137172-treatment2.xml]

<!DOCTYPE tp:taxon-treatment
  PUBLIC "-//TaxonX//DTD Taxonomic Treatment Publishing DTD v0 20100105//EN" "tax-treatment-NSO.dtd">
<tp:taxon-treatment xmlns:tp="http://www.plazi.org/taxpub"><tp:treatment-meta><kwd-group><label>Taxon classification</label><kwd>
              <named-content content-type="kingdom">Animalia</named-content>
            </kwd><kwd>
              <named-content content-type="order">Coleoptera</named-content>
            </kwd><kwd>
              <named-content content-type="family">Cerambycidae</named-content>
            </kwd></kwd-group><mixed-citation publication-type="journal"><person-group><name><surname>Zhao</surname><given-names>Shuai</given-names></name><name><surname>Qin</surname><given-names>Ting</given-names></name><name><surname>Xie</surname><given-names>Guanglin</given-names></name><name><surname>Wang</surname><given-names>Wenkai</given-names></name></person-group><article-title>﻿Taxonomic notes on the genus <italic><tp:taxon-name><tp:taxon-name-part taxon-name-part-type="genus" reg="Spinosodus">Spinosodus</tp:taxon-name-part></tp:taxon-name></italic> Breuning &amp; de Jong, 1941 (<tp:taxon-name><tp:taxon-name-part taxon-name-part-type="order">Coleoptera</tp:taxon-name-part></tp:taxon-name>, <tp:taxon-name><tp:taxon-name-part taxon-name-part-type="family">Cerambycidae</tp:taxon-name-part></tp:taxon-name>) with a generic and specific synonym</article-title><source>Zookeys</source><day>17</day><month>01</month><year>2025</year><volume>1223</volume><fpage>345</fpage><lpage>352</lpage><pub-id pub-id-type="doi">10.3897/zookeys.1223.137172</pub-id></mixed-citation></tp:treatment-meta><tp:nomenclature><label>﻿</label><tp:taxon-name>
            <object-id xmlns:xlink="http://www.w3.org/1999/xlink" content-type="arpha" xlink:type="simple">31B8D61A-B619-5876-B21E-92E351577F61</object-id>
            <tp:taxon-name-part taxon-name-part-type="genus" reg="Spinosodus">Spinosodus</tp:taxon-name-part>
            <tp:taxon-name-part taxon-name-part-type="species" reg="spinicollis">spinicollis</tp:taxon-name-part>
          </tp:taxon-name><tp:taxon-authority>Breuning &amp; de Jong, 1941</tp:taxon-authority><xref ref-type="fig" rid="F1">Figs 1</xref><xref ref-type="fig" rid="F3">, 3a–d</xref><xref ref-type="fig" rid="F4">, 4a, b, e, f</xref><tp:nomenclature-citation-list><tp:nomenclature-citation><tp:taxon-name>
                <tp:taxon-name-part taxon-name-part-type="genus" reg="Spinosodus">Spinosodus</tp:taxon-name-part>
                <tp:taxon-name-part taxon-name-part-type="species" reg="spinicollis">spinicollis</tp:taxon-name-part>
              </tp:taxon-name><comment>Breuning &amp; de Jong, 1941: 96—<xref ref-type="bibr" rid="B1">Breuning 1961</xref>: 283; <xref ref-type="bibr" rid="B2">Breuning 1963</xref>: 509. Type locality: Java, Indonesia.</comment></tp:nomenclature-citation><tp:nomenclature-citation><tp:taxon-name>
                <tp:taxon-name-part taxon-name-part-type="genus" reg="Bulbolmotega">Bulbolmotega</tp:taxon-name-part>
                <tp:taxon-name-part taxon-name-part-type="species" reg="sumatrensis">sumatrensis</tp:taxon-name-part>
              </tp:taxon-name><comment>Breuning, 1966: 124. Type locality: Sumatra, Indonesia. Syn. nov.</comment></tp:nomenclature-citation></tp:nomenclature-citation-list></tp:nomenclature><tp:treatment-sec sec-type="type material" id="SECID0EJPAC"><title>Type material examined.</title><p><bold><italic>Holotype</italic></bold> of <italic><tp:taxon-name><tp:taxon-name-part taxon-name-part-type="genus" reg="Spinosodus">S.</tp:taxon-name-part><tp:taxon-name-part taxon-name-part-type="species" reg="spinicollis">spinicollis</tp:taxon-name-part></tp:taxon-name></italic> (RNMH, INS. 1488475), label details are shown in Fig. <xref ref-type="fig" rid="F1">1b</xref>. <bold><italic>Holotype</italic></bold> of <italic><tp:taxon-name><tp:taxon-name-part taxon-name-part-type="genus" reg="Bulbolmotega">B.</tp:taxon-name-part><tp:taxon-name-part taxon-name-part-type="species" reg="sumatrensis">sumatrensis</tp:taxon-name-part></tp:taxon-name></italic> (<abbrev xmlns:xlink="http://www.w3.org/1999/xlink" xlink:title="Senckenberg Naturhistorische Sammlungen Dresden" id="ABBRID0ESAAE" xlink:type="simple">SNSD</abbrev>), label details are shown in Fig. <xref ref-type="fig" rid="F1">1d</xref>.</p><fig id="F1" position="float" orientation="portrait"><object-id xmlns:xlink="http://www.w3.org/1999/xlink" content-type="doi" xlink:type="simple">10.3897/zookeys.1223.137172.figure1</object-id><object-id xmlns:xlink="http://www.w3.org/1999/xlink" content-type="arpha" xlink:type="simple">9C17A078-414D-58DC-8197-0780E7E5CECC</object-id><label>Figure 1.</label><caption><p>Habitus of <italic><tp:taxon-name><tp:taxon-name-part taxon-name-part-type="genus" reg="Spinosodus">Spinosodus</tp:taxon-name-part><tp:taxon-name-part taxon-name-part-type="species" reg="spinicollis">spinicollis</tp:taxon-name-part></tp:taxon-name></italic> Breuning &amp; de Jong, 1941 <bold>a, b</bold> holotype of <italic><tp:taxon-name><tp:taxon-name-part taxon-name-part-type="genus" reg="Spinosodus">S.</tp:taxon-name-part><tp:taxon-name-part taxon-name-part-type="species" reg="spinicollis">spinicollis</tp:taxon-name-part></tp:taxon-name></italic><bold>c, d</bold> holotype of <italic><tp:taxon-name><tp:taxon-name-part taxon-name-part-type="genus" reg="Bulbolmotega">Bulbolmotega</tp:taxon-name-part><tp:taxon-name-part taxon-name-part-type="species" reg="sumatrensis">sumatrensis</tp:taxon-name-part></tp:taxon-name></italic> Breuning, 1966.</p></caption><graphic xmlns:xlink="http://www.w3.org/1999/xlink" xlink:href="zookeys-1223-345_article-137172__-g001.jpg" position="float" orientation="portrait" xlink:type="simple" id="oo_1222419.jpg"><uri content-type="original_file" xlink:type="simple">https://binary.pensoft.net/fig/1222419</uri></graphic></fig></tp:treatment-sec><tp:treatment-sec sec-type="distribution" id="SECID0EMCAE"><title>Distribution.</title><p>Indonesia.</p></tp:treatment-sec><tp:treatment-sec sec-type="comments" id="SECID0ERCAE"><title>Comments.</title><p>Based on the comparison of <italic><tp:taxon-name><tp:taxon-name-part taxon-name-part-type="genus" reg="Spinosodus">S.</tp:taxon-name-part><tp:taxon-name-part taxon-name-part-type="species" reg="spinicollis">spinicollis</tp:taxon-name-part></tp:taxon-name></italic> and <italic><tp:taxon-name><tp:taxon-name-part taxon-name-part-type="genus" reg="Bulbolmotega">B.</tp:taxon-name-part><tp:taxon-name-part taxon-name-part-type="species" reg="sumatrensis">sumatrensis</tp:taxon-name-part></tp:taxon-name></italic>, we found that there are no significant differences between the two species. For example, in both species, the body colour is predominantly pale reddish brown, the pronotum has a small, rounded, ochraceous pubescent patch on each side of the anterior margin, which is distinctly separated from the outer pubescent patch and the posterior large, rounded pubescent patch, and the elytra that are unevenly scattered with the yellowish brown pubescence. Therefore, we propose that <italic><tp:taxon-name><tp:taxon-name-part taxon-name-part-type="genus" reg="Bulbolmotega">B.</tp:taxon-name-part><tp:taxon-name-part taxon-name-part-type="species" reg="sumatrensis">sumatrensis</tp:taxon-name-part></tp:taxon-name></italic> Breuning, 1966 is a junior synonym of <italic><tp:taxon-name><tp:taxon-name-part taxon-name-part-type="genus" reg="Spinosodus">S.</tp:taxon-name-part><tp:taxon-name-part taxon-name-part-type="species" reg="spinicollis">spinicollis</tp:taxon-name-part></tp:taxon-name></italic> Breuning &amp; de Jong, 1941.</p><p>As <italic><tp:taxon-name><tp:taxon-name-part taxon-name-part-type="genus" reg="Bulbolmotega">B.</tp:taxon-name-part><tp:taxon-name-part taxon-name-part-type="species" reg="sumatrensis">sumatrensis</tp:taxon-name-part></tp:taxon-name></italic> is the type species of <italic><tp:taxon-name><tp:taxon-name-part taxon-name-part-type="genus" reg="Bulbolmotega">Bulbolmotega</tp:taxon-name-part></tp:taxon-name></italic>, this genus becomes a junior synonym of the genus <italic><tp:taxon-name><tp:taxon-name-part taxon-name-part-type="genus" reg="Spinosodus">Spinosodus</tp:taxon-name-part></tp:taxon-name></italic>.</p></tp:treatment-sec><tp:treatment-sec><!--Section generated to contain objects referenced in tp:taxon-treatment.--><fig id="F3" position="float" orientation="portrait"><object-id xmlns:xlink="http://www.w3.org/1999/xlink" content-type="doi" xlink:type="simple">10.3897/zookeys.1223.137172.figure3</object-id><object-id xmlns:xlink="http://www.w3.org/1999/xlink" content-type="arpha" xlink:type="simple">EA3A469F-EEF1-5DE1-807E-341C40D8298A</object-id><label>Figure 3.</label><caption><p>Habitus of <italic><tp:taxon-name><tp:taxon-name-part taxon-name-part-type="genus" reg="Spinosodus">Spinosodus</tp:taxon-name-part></tp:taxon-name></italic> spp. <bold>a, c</bold> holotype of <italic><tp:taxon-name><tp:taxon-name-part taxon-name-part-type="genus" reg="Spinosodus">S.</tp:taxon-name-part><tp:taxon-name-part taxon-name-part-type="species" reg="spinicollis">spinicollis</tp:taxon-name-part></tp:taxon-name></italic> Breuning &amp; de Jong, 1941 <bold>b, d</bold> holotype of <italic><tp:taxon-name><tp:taxon-name-part taxon-name-part-type="genus" reg="Bulbolmotega">Bulbolmotega</tp:taxon-name-part><tp:taxon-name-part taxon-name-part-type="species" reg="sumatrensis">sumatrensis</tp:taxon-name-part></tp:taxon-name></italic> Breuning, 1966 <bold>e–h</bold><italic><tp:taxon-name><tp:taxon-name-part taxon-name-part-type="genus" reg="Spinosodus">Spinosodus</tp:taxon-name-part><tp:taxon-name-part taxon-name-part-type="species" reg="rufomaculatus">rufomaculatus</tp:taxon-name-part></tp:taxon-name></italic> Breuning, 1973 <bold>e, g</bold> holotype <bold>f, h</bold> individual from Guangxi, China.</p></caption><graphic xmlns:xlink="http://www.w3.org/1999/xlink" xlink:href="zookeys-1223-345_article-137172__-g003.jpg" position="float" orientation="portrait" xlink:type="simple" id="oo_1222421.jpg"><uri content-type="original_file" xlink:type="simple">https://binary.pensoft.net/fig/1222421</uri></graphic></fig><fig id="F4" position="float" orientation="portrait"><object-id xmlns:xlink="http://www.w3.org/1999/xlink" content-type="doi" xlink:type="simple">10.3897/zookeys.1223.137172.figure4</object-id><object-id xmlns:xlink="http://www.w3.org/1999/xlink" content-type="arpha" xlink:type="simple">E715CB13-F6A4-505C-B0DF-1EC064F02D38</object-id><label>Figure 4.</label><caption><p>Habitus of <italic><tp:taxon-name><tp:taxon-name-part taxon-name-part-type="genus" reg="Spinosodus">Spinosodus</tp:taxon-name-part></tp:taxon-name></italic> spp. <bold>a, e</bold> holotype of <italic><tp:taxon-name><tp:taxon-name-part taxon-name-part-type="genus" reg="Spinosodus">Spinosodus</tp:taxon-name-part><tp:taxon-name-part taxon-name-part-type="species" reg="spinicollis">spinicollis</tp:taxon-name-part></tp:taxon-name></italic> Breuning &amp; de Jong, 1941 <bold>b, f</bold> holotype of <italic><tp:taxon-name><tp:taxon-name-part taxon-name-part-type="genus" reg="Bulbolmotega">Bulbolmotega</tp:taxon-name-part><tp:taxon-name-part taxon-name-part-type="species" reg="sumatrensis">sumatrensis</tp:taxon-name-part></tp:taxon-name></italic> Breuning, 1966 <bold>c, d, g–i</bold><italic><tp:taxon-name><tp:taxon-name-part taxon-name-part-type="genus" reg="Spinosodus">Spinosodus</tp:taxon-name-part><tp:taxon-name-part taxon-name-part-type="species" reg="rufomaculatus">rufomaculatus</tp:taxon-name-part></tp:taxon-name></italic> Breuning, 1973 <bold>c, g</bold> holotype <bold>d, h, i</bold> individuals from Guangxi, China.</p></caption><graphic xmlns:xlink="http://www.w3.org/1999/xlink" xlink:href="zookeys-1223-345_article-137172__-g004.jpg" position="float" orientation="portrait" xlink:type="simple" id="oo_1222422.jpg"><uri content-type="original_file" xlink:type="simple">https://binary.pensoft.net/fig/1222422</uri></graphic></fig></tp:treatment-sec><ref-list><ref id="B1"><mixed-citation xmlns:xlink="http://www.w3.org/1999/xlink" xlink:type="simple"><person-group><name name-style="western"><surname>Breuning</surname><given-names>S</given-names></name></person-group> (<year>1961</year>) Catalogue des Lamiaires du Monde (Col. Céramb.) 4. Lieferung. Museum G. Frey, Tutzing, 183–284.</mixed-citation></ref><ref id="B2"><mixed-citation xmlns:xlink="http://www.w3.org/1999/xlink" xlink:type="simple"><person-group><name name-style="western"><surname>Breuning</surname><given-names>S</given-names></name></person-group> (<year>1963</year>) <article-title>Bestimmungstabelle der Lamiiden-Triben nebst Revision der <tp:taxon-name><tp:taxon-name-part taxon-name-part-type="tribe">Pteropliini</tp:taxon-name-part></tp:taxon-name> der asiatischen Region (Col. <tp:taxon-name><tp:taxon-name-part taxon-name-part-type="family">Cerambycidae</tp:taxon-name-part></tp:taxon-name>) III. Teil. Entomologische Arbeiten aus dem Museum G.</article-title><source>Frey</source><volume>14</volume>(<issue>1</issue>): <fpage>466</fpage>–<lpage>537</lpage>.</mixed-citation></ref></ref-list></tp:taxon-treatment>
