# Supplementary material for: ﻿Taxonomic notes on the genus Spinosodus Breuning & de Jong, 1941 (Coleoptera, Cerambycidae) with a generic and specific synonym
Source: Zookeys. 2025 Jan 17;1223:345–52. doi: 10.3897/zookeys.1223.137172 (PMC11759920; doi:10.3897/zookeys.1223.137172)
Supplement: XML Treatment for Spinosodus rufomaculatus [file zookeys.1223.137172-treatment3.xml]

<!DOCTYPE tp:taxon-treatment
  PUBLIC "-//TaxonX//DTD Taxonomic Treatment Publishing DTD v0 20100105//EN" "tax-treatment-NSO.dtd">
<tp:taxon-treatment xmlns:tp="http://www.plazi.org/taxpub"><tp:treatment-meta><kwd-group><label>Taxon classification</label><kwd>
              <named-content content-type="kingdom">Animalia</named-content>
            </kwd><kwd>
              <named-content content-type="order">Coleoptera</named-content>
            </kwd><kwd>
              <named-content content-type="family">Cerambycidae</named-content>
            </kwd></kwd-group><mixed-citation publication-type="journal"><person-group><name><surname>Zhao</surname><given-names>Shuai</given-names></name><name><surname>Qin</surname><given-names>Ting</given-names></name><name><surname>Xie</surname><given-names>Guanglin</given-names></name><name><surname>Wang</surname><given-names>Wenkai</given-names></name></person-group><article-title>﻿Taxonomic notes on the genus <italic><tp:taxon-name><tp:taxon-name-part taxon-name-part-type="genus" reg="Spinosodus">Spinosodus</tp:taxon-name-part></tp:taxon-name></italic> Breuning &amp; de Jong, 1941 (<tp:taxon-name><tp:taxon-name-part taxon-name-part-type="order">Coleoptera</tp:taxon-name-part></tp:taxon-name>, <tp:taxon-name><tp:taxon-name-part taxon-name-part-type="family">Cerambycidae</tp:taxon-name-part></tp:taxon-name>) with a generic and specific synonym</article-title><source>Zookeys</source><day>17</day><month>01</month><year>2025</year><volume>1223</volume><fpage>345</fpage><lpage>352</lpage><pub-id pub-id-type="doi">10.3897/zookeys.1223.137172</pub-id></mixed-citation></tp:treatment-meta><tp:nomenclature><label>﻿</label><tp:taxon-name>
            <object-id xmlns:xlink="http://www.w3.org/1999/xlink" content-type="arpha" xlink:type="simple">DC722425-53EB-562B-A0DB-87BCFFBB291B</object-id>
            <tp:taxon-name-part taxon-name-part-type="genus" reg="Spinosodus">Spinosodus</tp:taxon-name-part>
            <tp:taxon-name-part taxon-name-part-type="species" reg="rufomaculatus">rufomaculatus</tp:taxon-name-part>
          </tp:taxon-name><tp:taxon-authority>Breuning, 1973</tp:taxon-authority><xref ref-type="fig" rid="F2">Figs 2</xref><xref ref-type="fig" rid="F3">, 3e–h</xref><xref ref-type="fig" rid="F4">, 4c, d, g–i</xref><tp:nomenclature-citation-list><tp:nomenclature-citation><tp:taxon-name>
                <tp:taxon-name-part taxon-name-part-type="genus" reg="Spinosodus">Spinosodus</tp:taxon-name-part>
                <tp:taxon-name-part taxon-name-part-type="species" reg="rufomaculatus">rufomaculatus</tp:taxon-name-part>
              </tp:taxon-name><comment>Breuning, 1973: 660.</comment></tp:nomenclature-citation></tp:nomenclature-citation-list></tp:nomenclature><tp:treatment-sec sec-type="type material" id="SECID0E4GAE"><title>Type material examined.</title><p><bold><italic>Holotype</italic></bold> (<named-content xmlns:xlink="http://www.w3.org/1999/xlink" content-type="dwc:institutional_code" xlink:title="Muséum National d’Histoire Naturelle, Paris" xlink:href="http://grbio.org/institution/museum-national-dhistoire-naturelle-2" xlink:type="simple">MNHN</named-content>, EC36967), label details are shown in Fig. <xref ref-type="fig" rid="F2">2b</xref>.</p><fig id="F2" position="float" orientation="portrait"><object-id xmlns:xlink="http://www.w3.org/1999/xlink" content-type="doi" xlink:type="simple">10.3897/zookeys.1223.137172.figure2</object-id><object-id xmlns:xlink="http://www.w3.org/1999/xlink" content-type="arpha" xlink:type="simple">B7459E02-AA0E-561F-A9CC-CE82C197761A</object-id><label>Figure 2.</label><caption><p>Habitus of <italic><tp:taxon-name><tp:taxon-name-part taxon-name-part-type="genus" reg="Spinosodus">Spinosodus</tp:taxon-name-part><tp:taxon-name-part taxon-name-part-type="species" reg="rufomaculatus">rufomaculatus</tp:taxon-name-part></tp:taxon-name></italic> Breuning, 1973 <bold>a, b</bold> holotype <bold>c</bold> the individual from Oudomxay, Laos <bold>d, e</bold> individuals from Guangxi, China <bold>f</bold> individual from Phrae, Thailand.</p></caption><graphic xmlns:xlink="http://www.w3.org/1999/xlink" xlink:href="zookeys-1223-345_article-137172__-g002.jpg" position="float" orientation="portrait" xlink:type="simple" id="oo_1222420.jpg"><uri content-type="original_file" xlink:type="simple">https://binary.pensoft.net/fig/1222420</uri></graphic></fig></tp:treatment-sec><tp:treatment-sec sec-type="type material" id="SECID0EQIAE"><title>Non-type material examined.</title><p><bold>China</bold> • 2 females (<abbrev xmlns:xlink="http://www.w3.org/1999/xlink" xlink:title="Yangtze University" id="ABBRID0EYIAE" xlink:type="simple">YZU</abbrev>); Guangxi, Fengshan county, Fengcheng town; <named-content xmlns:xlink="http://www.w3.org/1999/xlink" content-type="dwc:verbatimCoordinates" xlink:type="simple"><named-content content-type="geo-json" specific-use="{&#34;type&#34;:&#34;Point&#34;,&#34;coordinates&#34;:[107.025128,24.399106]}" id="NCID0E6IAE" xlink:type="simple">24°23'56.78"N, 107°1'30.46"E</named-content></named-content>; alt. 479 m; 24 Apr. 2024; Yitong Fu leg.; captured by light trap • <bold>Laos</bold>: 1 male (<abbrev xmlns:xlink="http://www.w3.org/1999/xlink" xlink:title="Collection of Xavier Gouverneur" id="ABBRID0EGJAE" xlink:type="simple">CXG</abbrev>); Oudomxay province, Nam Kat; alt. 750 m; May 2024; Steeve Collard leg.; captured by UV light trap • <bold>Thailand</bold>: 1 female (<abbrev xmlns:xlink="http://www.w3.org/1999/xlink" xlink:title="Collection of Xavier Gouverneur" id="ABBRID0EMJAE" xlink:type="simple">CXG</abbrev>); Phrae province, Wangchin, Punjen; alt. 436 m; 16 Apr. 2017; Xavier Gouverneur leg.; captured by UV light trap.</p><fig id="F3" position="float" orientation="portrait"><object-id xmlns:xlink="http://www.w3.org/1999/xlink" content-type="doi" xlink:type="simple">10.3897/zookeys.1223.137172.figure3</object-id><object-id xmlns:xlink="http://www.w3.org/1999/xlink" content-type="arpha" xlink:type="simple">EA3A469F-EEF1-5DE1-807E-341C40D8298A</object-id><label>Figure 3.</label><caption><p>Habitus of <italic><tp:taxon-name><tp:taxon-name-part taxon-name-part-type="genus" reg="Spinosodus">Spinosodus</tp:taxon-name-part></tp:taxon-name></italic> spp. <bold>a, c</bold> holotype of <italic><tp:taxon-name><tp:taxon-name-part taxon-name-part-type="genus" reg="Spinosodus">S.</tp:taxon-name-part><tp:taxon-name-part taxon-name-part-type="species" reg="spinicollis">spinicollis</tp:taxon-name-part></tp:taxon-name></italic> Breuning &amp; de Jong, 1941 <bold>b, d</bold> holotype of <italic><tp:taxon-name><tp:taxon-name-part taxon-name-part-type="genus" reg="Bulbolmotega">Bulbolmotega</tp:taxon-name-part><tp:taxon-name-part taxon-name-part-type="species" reg="sumatrensis">sumatrensis</tp:taxon-name-part></tp:taxon-name></italic> Breuning, 1966 <bold>e–h</bold><italic><tp:taxon-name><tp:taxon-name-part taxon-name-part-type="genus" reg="Spinosodus">Spinosodus</tp:taxon-name-part><tp:taxon-name-part taxon-name-part-type="species" reg="rufomaculatus">rufomaculatus</tp:taxon-name-part></tp:taxon-name></italic> Breuning, 1973 <bold>e, g</bold> holotype <bold>f, h</bold> individual from Guangxi, China.</p></caption><graphic xmlns:xlink="http://www.w3.org/1999/xlink" xlink:href="zookeys-1223-345_article-137172__-g003.jpg" position="float" orientation="portrait" xlink:type="simple" id="oo_1222421.jpg"><uri content-type="original_file" xlink:type="simple">https://binary.pensoft.net/fig/1222421</uri></graphic></fig></tp:treatment-sec><tp:treatment-sec sec-type="distribution" id="SECID0EPLAE"><title>Distribution.</title><p>Laos, China (new country record), Vietnam (new country record), Thailand (new country record), and India (new country record).</p><fig id="F4" position="float" orientation="portrait"><object-id xmlns:xlink="http://www.w3.org/1999/xlink" content-type="doi" xlink:type="simple">10.3897/zookeys.1223.137172.figure4</object-id><object-id xmlns:xlink="http://www.w3.org/1999/xlink" content-type="arpha" xlink:type="simple">E715CB13-F6A4-505C-B0DF-1EC064F02D38</object-id><label>Figure 4.</label><caption><p>Habitus of <italic><tp:taxon-name><tp:taxon-name-part taxon-name-part-type="genus" reg="Spinosodus">Spinosodus</tp:taxon-name-part></tp:taxon-name></italic> spp. <bold>a, e</bold> holotype of <italic><tp:taxon-name><tp:taxon-name-part taxon-name-part-type="genus" reg="Spinosodus">Spinosodus</tp:taxon-name-part><tp:taxon-name-part taxon-name-part-type="species" reg="spinicollis">spinicollis</tp:taxon-name-part></tp:taxon-name></italic> Breuning &amp; de Jong, 1941 <bold>b, f</bold> holotype of <italic><tp:taxon-name><tp:taxon-name-part taxon-name-part-type="genus" reg="Bulbolmotega">Bulbolmotega</tp:taxon-name-part><tp:taxon-name-part taxon-name-part-type="species" reg="sumatrensis">sumatrensis</tp:taxon-name-part></tp:taxon-name></italic> Breuning, 1966 <bold>c, d, g–i</bold><italic><tp:taxon-name><tp:taxon-name-part taxon-name-part-type="genus" reg="Spinosodus">Spinosodus</tp:taxon-name-part><tp:taxon-name-part taxon-name-part-type="species" reg="rufomaculatus">rufomaculatus</tp:taxon-name-part></tp:taxon-name></italic> Breuning, 1973 <bold>c, g</bold> holotype <bold>d, h, i</bold> individuals from Guangxi, China.</p></caption><graphic xmlns:xlink="http://www.w3.org/1999/xlink" xlink:href="zookeys-1223-345_article-137172__-g004.jpg" position="float" orientation="portrait" xlink:type="simple" id="oo_1222422.jpg"><uri content-type="original_file" xlink:type="simple">https://binary.pensoft.net/fig/1222422</uri></graphic></fig></tp:treatment-sec><tp:treatment-sec sec-type="comments" id="SECID0ETNAE"><title>Comments.</title><p>This species is very similar to the type species, <italic><tp:taxon-name><tp:taxon-name-part taxon-name-part-type="genus" reg="Spinosodus">S.</tp:taxon-name-part><tp:taxon-name-part taxon-name-part-type="species" reg="spinicollis">spinicollis</tp:taxon-name-part></tp:taxon-name></italic> from Indonesia, with the main differences being in body coloration and the shape of pubescent patches on the pronotum. In <italic><tp:taxon-name><tp:taxon-name-part taxon-name-part-type="genus" reg="Spinosodus">S.</tp:taxon-name-part><tp:taxon-name-part taxon-name-part-type="species" reg="rufomaculatus">rufomaculatus</tp:taxon-name-part></tp:taxon-name></italic>, the body color is darker, and the premedian pubescent patches on both sides of the pronotum are narrow, transverse, and uniformly ochre-colored, while in the type species, the body color is lighter, and the premedian pubescent patches on the pronotum are nonuniform in color, featuring a distinct, circular ochre spot on the inner side with noticeably lighter pubescence on the outer side.</p><p>Previously, <italic><tp:taxon-name><tp:taxon-name-part taxon-name-part-type="genus" reg="Spinosodus">S.</tp:taxon-name-part><tp:taxon-name-part taxon-name-part-type="species" reg="rufomaculatus">rufomaculatus</tp:taxon-name-part></tp:taxon-name></italic> was known only from Laos. However, based on our own records presented in this study (Fig. <xref ref-type="fig" rid="F2">2d, e</xref>), data and images provided by Xavier Gouverneur (Fig. <xref ref-type="fig" rid="F2">2c, f</xref>), and the <tp:taxon-name><tp:taxon-name-part taxon-name-part-type="superfamily">Cerambycoidea</tp:taxon-name-part></tp:taxon-name> Forum (<xref ref-type="bibr" rid="B7">Vitali 2024</xref>), the range of this species has been extended to Guangxi and Yunnan in China, Cao Bang in Vietnam, Phrae in Thailand, and Kerala in India.</p></tp:treatment-sec><ref-list><ref id="B7"><mixed-citation xmlns:xlink="http://www.w3.org/1999/xlink" xlink:type="simple"><person-group><name name-style="western"><surname>Vitali</surname><given-names>F</given-names></name></person-group> (<year>2024</year>) <tp:taxon-name><tp:taxon-name-part taxon-name-part-type="superfamily">Cerambycoidea</tp:taxon-name-part></tp:taxon-name> Forum. <ext-link xlink:href="http://www.cerambycoidea.com/forum/default.asp" ext-link-type="uri" xlink:type="simple">http://www.cerambycoidea.com/forum/default.asp</ext-link> [accessed 29 October 2024]</mixed-citation></ref></ref-list></tp:taxon-treatment>
